# Supplementary material for: Primosomal protein PriC rescues replication initiation stress by bypassing the DnaA-DnaB interaction step for DnaB helicase loading at oriC
Source: eLife. 2025 May 29;13:RP103340. doi: 10.7554/eLife.103340 (PMC12122000; doi:10.7554/eLife.103340)
Supplement: Figure 7—source data 1. — Lambda DNA markers were employed. Each lane shown is labeled as that in the main text. [file elife-103340-fig7-data1.zip]

Archive with 2 entries (2 files):
- Figure 7AC-source data 1.pdf
- __MACOSX/._Figure 7AC-source data 1.pdf
